# Supplementary material for: Nano‐Flow Cytometry‐Guided Discrimination and Separation of Human Cytomegalovirus Virions and Extracellular Vesicles
Source: J Extracell Vesicles. 2025 May 2;14(5):e70060. doi: 10.1002/jev2.70060 (PMC12046292; doi:10.1002/jev2.70060)
Supplement: Supplementary file 3 — Supporting Information [file JEV2-14-e70060-s001.xlsx]

## Sheet: Sheet1
Framework Criteria	What to report	Please complete each criterion
1.1 Preanalytical variables conforming to MISEV guidelines.	Preanalytical variables relating to EV sample including source, collection, isolation, storage, and any others relevant and available in the performed study.	Extracellular particles (EPs) were prepared from conditioned medium of uninfected or human cytomegalovirus (HCMV)-infected human foreskin fibroblast cells (HFFs) incubated for 6-10 days. EPs were then analyzed as clarified conditioned medium, or purified by size exclusion chromatography (SEC). Alternatively, EPs were subjected to high-speed centrifugation at 25,000xG for 2.5hr over 16% iodixanol …
1.2 Experimental design according to MIFlowCyt guidelines.	EV-FC manuscripts should provide a brief description of the experimental aim, keywords, and variables for the performed FC experiment(s) using MIFlowCyt checklist criteria: 1.1, 1.2, and 1.3, respectively. Template found at www.evflowcytometry.org.	Aim 1: to establish a nano-flow cytometry (nFC)-based method for discrimination and quantification of multiple extracellular particle types (HCMV virions, dense bodies, EVs) in particle mixtures or purified particle samples. To this end, extracellular particle samples were generated by infecting fibroblast cells with HCMV or leaving them uninfected and collecting the conditioned medium. This medi…
2.1 Sample staining details	State any steps relating to the staining of samples. Along with the method used for staining, provide relevant reagent descriptions as listed in MIFlowCyt guidelines (Section 2.4 Fluorescence Reagent(s) Descriptions).	Samples were fixed with 4% paraformaldehyde, diluted in DPBS and stained with nucleic acid dyes (SYTO 13, SYBR Green I, SYBR Safe) by adding concentrated dyes to their final concentration directly in the diluted particles with no further washing steps. Following incubation, samples were analyzed by nFC as is or further diluted in DPBS containing nucleic acid dye prior to analysis. Additional labe…
2.2 Sample washing details	State any steps relating to the washing of samples.	In nucleic acid labelling procedures, no washing was performed due to the nucleic acid dyes being fluorogenic. For experiments involving antibodies, labelling was performed in undiluted samples and the excess antibody-fluorophore cleaned by SEC using Exo-spin mini columns.
2.3 Sample dilution details	All methods and steps relating to sample dilution.	Samples were diluted as needed to obtain an event rate of 4,000-12,000 events/min. For crude samples such as clarified conditioned medium, a minimal dilution of 10-fold was performed in DPBS. In nucleic acid staining procedures, DPBS diluent contained nucleic acid dyes at 1X concentration.
3.1 Buffer alone controls.	State whether a buffer-only control was analyzed at the same settings and during the same experiment as the samples of interest. If utilized it is recommended that all samples be recorded for a consistent set period of time e.g. 5 minutes, rather than stopping analysis at a set recorded event count e.g. 100,000 events. This allows comparisons of total particle counts between controls and samples.	Yes, buffer only controls were analyzed for the same time and at the same flow rate as experimental samples. Particle counts were in the range of 100-500 per minute.
3.2 Buffer with reagent controls.	State whether a buffer with reagent control was analyzed at the same settings, same concentrations, and during the same experiment as the samples of interest. If used state what the results were.	Yes, these were performed using identical conditions as experimental samples. Specifically, the fixative, the dye concentration, the flow rate, the sampling time, and the laser settings were kept consistent. This yielded event counts that were comparable with buffer only controls.
3.3 Unstained controls.	State whether unstained control samples were analyzed at the same settings and during the same experiment as stained samples. If used, state what the results were, preferably in standard units.	Yes, unstained samples were analyzed using the same settings as stained samples, and this yielded no labelling, as near-zero number of events was found to cross the fluorescence threshold set automatically by the instrument software.
3.4 Isotype controls.	The use of isotype controls is applicable to immunofluorescence labelling only. State whether isotype controls were analyzed at the same settings and during the same experiment as stained samples. If utilized, state which antibody they are matched to, the concentration used, and what the results were (Section 4.2, 4.3, 4.4). Due to conjugation differences between manufacturers if should be stated…	Isotype control (Miltenyi Biotec, catalog number 130-113-434, RRID:AB_2733447) conjugated to APC was used as a negative control for CD81 (obtained from the same manufacturer) labelling at the same dilution (1/100). This yielded minimal event counts crossing the fluorescence threshold, and these numbers were drastically lower compared to the CD81-stained samples.
3.5 Single-stained controls.	State whether single-stained controls were included. If used state whether the single-stained controls were recorded using the same settings, dilutions, and during the same experiment as stained samples and state what the results were, preferably in standard units (Section 4.2, 4.3, 4.4).	All staining performed was single; there was no double staining performed in the study.
3.6 Procedural controls.	State whether procedural controls were included. If used, state the procedure and if the procedural controls were acquired at the same settings and during the same experiment as stained samples.	Protocols utilized for preparation of extracellular particles by ultracentrifugation onto iodixanol cushions and high-speed centrifugation followed by ultrafiltration and SEC were performed also on non-conditioned medium to ensure absence of particles in these samples under identical conditions (stainining, flow rate, acquisition time, laser settings all kept consistent).
3.7 Serial dilutions.	State whether serial dilutions were performed on samples and note the dilution range and manner of testing. The fluorescence and/or scatter signal intensity would ideally be reported in standard units (see Section 4.3, 4.4) but arbitrary units can also be used. This data is best reported by plotting the recorded number events/concentration over a set period of time at different sample dilution. T…	Serial dilutions were not performed.
3.8. Detergent treated EV-samples	State whether samples were detergent treated to assess lability. If utilized, state what detergent was used, the end concentration of the detergent, and what the results were of the lysis.	Detergent treatment was performed with Triton X-100 at 1% (or DPBS as control) for 60 minutes on ice, followed by dilution in DPBS. This treatment brought about a decrease in the side scatter intensity of the particles analyzed and this data was included in one of the main figures.
4.1 Trigger Channel(s) and Threshold(s).	The trigger channel(s) and threshold(s) used for event detection. Preferably, the fluorescence calibration (Section 4.3) and/or scatter calibration (Section 4.4) should be used in order to report the trigger channel(s) and threshold(s) in standardized units.	Side scatter was used for triggering/event detection. This included excitation by a 488-nm laser at 10/50 mW and emission at 488nm±5nm. Thresholding was done by thorugh the "auto threshold" function in the included NF Profession software. Side scatter calibation was performed using silica nanosphere standards with dimaters ranging from 68nm to 155nm (except where indicated) obtained from nanoFCM …
4.2 Flow Rate / Volumetric quantification.	State if the flow rate was quantified/validated and if so, report the result and how they were obtained.	The flow rate was measured by the instrument and recorded for each sample.
4.3 Fluorescence Calibration.	State whether fluorescence calibration was implemented, and if so, report the materials and methods used, catalogue numbers, lot numbers, and supplied reference units for the standards. Fluorescence parameters may be reported in standardized units of MESF, ERF, or ABC beads. The type of regression used, and the resulting scatter plot of arbitrary data vs standard data for the reference particles …	Fluorescence calibration was not performed.
4.4 Light Scatter Calibration.	State whether and how light scatter calibration was implemented. Light scatter parameters may be reported in standardized units of nm2, along with information required to reproduce the model.	Side scatter calibation was performed using silica nanosphere standards with dimaters ranging from 68nm to 155nm (except where indicated) obtained from nanoFCM, which were diluted 100-fold in ultrapure water. A standard curve was then produced in the accompnying software from side scatter intensities (in arbitrary units) of the employed silica nanosphere standards. Diameters of experimental parti…
5.1 EV diameter/surface area/volume approximation.	State whether and how EV diameter, surface area, and/or volume has been calculated using FC measurements.	EV diameter was approximated using silica nanospheres with known diameters (68nm-155nm) as calibration standards and constructing a standard curve from their side scatter intensities (in arbitrary units) in the NF Profession software. Experimental particle diameters were approximated based on side scatter intensities obtained at the same flow rate, laser intensity and power as those used for the …
5.2 EV refractive index approximation.	State whether the EV refractive index has been approximated and how this was done.	EV refractive index approximation was not performed.
5.3 EV epitope number approximation.	State whether EV epitope number has been approximated, and if so, how it was approximated.	EV epitope number approximation was not performed.
6.1 Completion of MIFlowCyt checklist.	Complete MIFlowCyt checklist criteria 1 to 4 using the MIFlowCyt guidelines. Template found at www.evflowcytometry.org.	The MIFlowCyt checklist has been completed.
6.2 Calibrated channel detection range	If fluorescence or scatter calibration has been carried out, authors should state whether the upper and lower limits of a calibrated detection channel were calculated in standardized units. This can be done by converting the arbitrary unit scale to a calibrated scaled, as discussed in Section 4.3 and 4.4, and providing the highest unit on this scale and the lowest detectable unit above the unstai…	Upper and lower limits were not calculated.
6.3 EV number/concentration.	State whether EV number/concentration has been reported. If calculated, it is preferable to report EV number/concentration in a standardized manner, stating the number/concentration between a set detection range.	Particle concentrations were reported for all samples as particles/ml.
6.4 EV brightness.	When applicable, state the method by which the brightness of EVs is reported in standardized units of scatter and/or fluorescence.	NA
7.1. Sharing of data to a public repository.	Provide a link to the experimental data in a public data repository.	The experimental data were uploaded to the zenodo online data repository. URLs are listed in the MiFlowCyt file.
